# Supplementary material for: Blue Light-Induced Retinal Neuronal Injury and Amelioration by Commercially Available Blue Light-Blocking Lenses
Source: Life (Basel). 2022 Feb 7;12(2):243. doi: 10.3390/life12020243 (PMC8877890; doi:10.3390/life12020243)
Supplement: Supplementary file 1 [file life-12-00243-s001.zip]

Archive with 1 entries (1 files):
- life-1525814-supplementary.pdf
